# Supplementary material for: Enhanced Production of ECM Proteins for Pharmaceutical Applications Using Mammalian Cells and Sodium Heparin Supplementation
Source: Pharmaceutics. 2022 Oct 8;14(10):2138. doi: 10.3390/pharmaceutics14102138 (PMC9609459; doi:10.3390/pharmaceutics14102138)
Supplement: Supplementary file 1 [file pharmaceutics-14-02138-s001.zip]

Archive with 1 entries (1 files):
- pharmaceutics-1869648-supplementary.pdf
